# Supplementary material for: Disease-related blood-based differential methylation in cystic fibrosis and its representation in lung cancer revealed a regulatory locus in PKP3 in lung epithelial cells
Source: Epigenetics. 2021 Aug 20;17(8):837–60. doi: 10.1080/15592294.2021.1959976 (PMC9423854; doi:10.1080/15592294.2021.1959976)
Supplement: Supplemental Material [file KEPI_A_1959976_SM5507.zip]

Archive with 10 entries (9 files):
- supplementary/
- supplementary/2021-03-20_SuppTables5_6.xlsx
- supplementary/SupFig1.tiff
- supplementary/SupFig2.tiff
- supplementary/SupFig3.tiff
- supplementary/SupFig4.tiff
- supplementary/SupFig5.tiff
- supplementary/SupFig6.tiff
- supplementary/SupFig7.tiff
- supplementary/SupFig8.tiff
