# Supplementary material for: Disease-related blood-based differential methylation in cystic fibrosis and its representation in lung cancer revealed a regulatory locus in PKP3 in lung epithelial cells
Source: Epigenetics. 2021 Aug 20;17(8):837–60. doi: 10.1080/15592294.2021.1959976 (PMC9423854; doi:10.1080/15592294.2021.1959976)
Supplement: Supplemental Material [file KEPI_A_1959976_SM5507.zip › supplementary/2021-03-20_SuppTables5_6.xlsx]

## Sheet: Legend
S1	disease-related DMPs
ID	Illumina 450K cg ID
mean.MD	Mean methylation difference in CF twins
p.adj.Reinius	FDR adjusted p value for F-test
S2	acquired inflammation-related DMPs
ID	Illumina 450K cg ID
Chromosome
Start
End
Strand
Closest.promoter	Closest annotated promoter
Distance.to.closest.promoter	Distance to closest annotated promoter (bp)
Closest.gene.body	Closest annotated gene body
Distance.to.closest.gene.body	Distance to closest annotated gene body (bp)
UCSC_RefGene_Group	see Illumina HumanMethylation450 v1.2 Manifest file
Relation_to_UCSC_CpG_Island	see Illumina HumanMethylation450 v1.2 Manifest file
Enhancer	see Illumina HumanMethylation450 v1.2 Manifest file
Regulatory_Feature_Group	see Illumina HumanMethylation450 v1.2 Manifest file
DHS	see Illumina HumanMethylation450 v1.2 Manifest file

## Sheet: S5
ID	mean.MD	p.adj.Reinius
cg00005437	0.00697937	6.98e-19
cg00017931	-0.0125518	4.54e-17
cg00107241	-0.0176811	0.997
cg00117599	0.0153074	5.3e-20
cg00153919	-0.0177189	7.74e-14
cg00157012	-0.0187441	3.75e-18
cg00207280	-0.0119873	4.01e-18
cg00209037	-0.0170505	3.08e-26
cg00310940	-0.00691542	2.54e-26
cg00424785	0.0102433	1.58e-07
cg00449812	-0.0204222	5.65e-22
cg00530564	-0.017724	2.88e-23
cg00541718	-0.0152385	4.13e-24
cg00571483	-0.0137795	1.11e-11
cg00603097	-0.0179022	0.00833
cg00695821	0.00236906	9.81e-05
cg00701064	-0.0172643	2.17e-20
cg00710862	-0.00844494	7.26e-11
cg00719439	-0.0186988	6.54e-14
cg00756062	-0.0134995	0.302
cg00757822	0.01235	1.74e-06
cg00760203	-0.016152	1.6e-21
cg00786952	-0.00507232	0.000289
cg00787726	-0.0124926	2.72e-15
cg00804354	-0.0149244	1.18e-21
cg00808648	-0.00742301	1.03e-15
cg00829063	0.0190086	2.05e-19
cg00861899	-0.0158436	4.05e-15
cg00876501	0.00360229	0.495
cg00877321	-0.0150121	0.508
cg00903932	0.00541675	5.53e-06
cg00931644	-0.0125076	6.26e-05
cg00933415	7.65383e-05	0.00153
cg00955307	-0.0157263	5.93e-15
cg00956964	-0.0102662	3.11e-16
cg00964446	0.0112105	7.95e-06
cg01022200	-0.0149852	1.49e-21
cg01028142	-0.00847064	3.1e-05
cg01062913	-0.0117495	0.00592
cg01134608	0.00824404	4.88e-06
cg01150799	0.0122643	7.4e-12
cg01163369	-0.00754873	7.21e-17
cg01185921	-0.0220675	1.01e-15
cg01201482	-0.0143424	0.307
cg01215957	-0.0119737	0.95
cg01231543	-0.0248708	8.44e-13
cg01372249	-0.00492222	0.00108
cg01408486	-0.00731729	7.76e-23
cg01430390	-0.00798472	3.95e-17
cg01509853	-0.0105798	9.76e-21
cg01574481	-0.0119844	2.86e-19
cg01593673	-0.0103719	2.76e-17
cg01607369	-0.00777352	1.1e-12
cg01610728	-0.00759055	0.829
cg01621390	-0.00637651	0.00602
cg01659038	0.0200635	0.000183
cg01663970	-0.0266576	7.64e-21
cg01711344	-0.0195254	1.58e-23
cg01774027	-0.0202241	1.52e-22
cg01835725	-0.0103008	1.65e-17
cg01856752	0.00919382	0.0365
cg01878960	0.0212917	3.69e-05
cg01902845	-0.02203	1.17e-18
cg01919374	-0.00723051	1.85e-18
cg01971676	0.0100282	0.555
cg01978236	-0.0140191	1.44e-06
cg01993468	-0.010049	0.00323
cg02014085	0.0169893	0.00508
cg02025583	-0.00967122	1.2e-23
cg02029242	-0.0257258	0.0188
cg02084214	-0.0138434	1.87e-21
cg02084561	0.005699	1.07e-06
cg02117416	0.00730079	7.87e-06
cg02224021	-0.0132033	5.17e-15
cg02244175	-0.0184711	2.07e-12
cg02253535	-0.011281	5.17e-10
cg02334109	-0.0119791	3.34e-18
cg02420027	-0.0174225	8.8e-26
cg02441618	-0.0138685	2.54e-05
cg02493846	-0.0176314	3.12e-12
cg02583620	0.0139465	1.57e-08
cg02635407	-0.00990839	3.55e-25
cg02641539	-0.0121538	2.91e-11
cg02744880	0.0139533	0.981
cg02745912	0.0153109	5.94e-16
cg02766173	0.0144055	0.63
cg02769235	0.00748177	1.67e-05
cg02779535	-0.00576377	3.83e-20
cg02792829	-0.0144729	1.61e-16
cg02806733	-0.0139816	1.21e-14
cg02814118	-0.0187671	2.2e-19
cg02846801	0.00595032	1.55e-06
cg02883666	0.0103082	6.03e-19
cg02915785	-0.0160888	1.13e-19
cg02935097	0.0208953	5.77e-15
cg02956699	-0.0185799	4.53e-28
cg02969243	-0.00860835	0.000917
cg03027244	-0.0110104	2.44e-05
cg03044513	-0.0131329	7.26e-22
cg03046424	0.0242618	1.06e-07
cg03049445	0.0184362	3.71e-08
cg03116466	-0.0209621	8.33e-27
cg03188346	0.0142787	1.47e-14
cg03221073	0.0164557	7.95e-08
cg03252770	-0.0184456	0.000736
cg03275648	0.0181947	1.11e-07
cg03279631	0.00838016	3.55e-10
cg03280420	-0.00404992	0.000244
cg03283282	-0.0137742	8.24e-18
cg03309308	0.0154589	3.64e-23
cg03432736	-0.0219772	1.26e-14
cg03536664	-0.0155135	0.00306
cg03544781	0.00845432	2.95e-10
cg03558688	0.0131778	6.32e-16
cg03609639	-0.0115591	4.14e-15
cg03707168	-0.0180043	7.88e-17
cg03725309	-0.0151974	6.07e-09
cg03760759	-0.0054331	0.161
cg03804128	0.010073	0.0258
cg03823431	-0.0177111	1.3e-22
cg03837680	-0.0197957	5.98e-23
cg03855338	-0.0150348	0.43
cg03878190	-0.00962198	9.86e-16
cg03906444	-0.0212631	0.00223
cg03919650	-0.0213575	1.06e-15
cg03920999	-0.025747	1.46e-25
cg03942855	-0.0136642	3.68e-17
cg03966751	-0.0151188	3.91e-22
cg04039957	0.0157477	3.98e-16
cg04065472	-0.0154579	1.2e-24
cg04099543	-0.0109729	3.54e-23
cg04143626	-0.0202726	1.68e-05
cg04176472	0.0102354	1.91e-11
cg04177251	-0.0135817	2.85e-23
cg04242477	-0.0187976	1.97e-09
cg04372535	-0.0132147	1.34e-10
cg04389921	-0.00935348	0.00936
cg04437762	-0.0108739	3.24e-19
cg04450037	0.0167671	3.74e-18
cg04494051	-0.00919334	1.38e-18
cg04500896	-0.0155413	5.85e-12
cg04502852	-0.0232209	1.12e-17
cg04514255	-0.0163846	7.45e-15
cg04521543	-0.0194146	4.95e-15
cg04524478	0.0145408	0.502
cg04528931	-0.0139512	2.51e-20
cg04535746	0.00939549	2.18e-08
cg04546097	-0.012694	8.47e-14
cg04554131	0.019432	1.2e-22
cg04574723	0.0163326	0.000269
cg04578090	-0.00837608	1.71e-21
cg04605816	-0.0168541	0.206
cg04618171	0.00929379	1.84e-20
cg04650322	-0.0103795	8.4e-23
cg04764476	-0.0125131	0.724
cg04768958	0.00725395	2.13e-07
cg04771199	-0.0126143	0.693
cg04857033	-0.0186195	1.39e-20
cg04862679	-0.00711039	3.62e-06
cg04902968	0.00357815	5.28e-06
cg04942251	-0.0267293	1.83e-11
cg04958055	-0.0178637	8.02e-21
cg04964672	0.00140307	0.0447
cg05131382	0.0136186	0.808
cg05139861	0.0125263	1.66e-07
cg05241277	-0.00416166	7.67e-14
cg05251861	-0.013502	5.26e-09
cg05253759	-0.00686805	3.5e-20
cg05269040	0.0151672	1.27e-05
cg05295023	0.00905051	1.3e-10
cg05352668	0.00473903	6.18e-06
cg05383910	-0.0152921	4.08e-25
cg05412396	-0.022049	3.67e-16
cg05429448	-0.0199603	8.27e-14
cg05494008	-0.0103417	1.38e-16
cg05496543	0.0224782	0.141
cg05516617	0.0119863	0.000169
cg05570806	0.00816657	0.823
cg05591447	-0.0113598	0.127
cg05624623	0.0200904	3.22e-08
cg05634879	0.00925423	2.61e-05
cg05664421	-0.0130041	9.75e-10
cg05744184	-0.0185311	4.91e-24
cg05758804	-0.0178588	6.11e-28
cg05774614	-0.0173381	1.73e-11
cg05808225	0.00445829	0.000104
cg05817845	0.00622358	0.604
cg05844788	-0.0150148	7.3e-29
cg05871756	-0.014729	1.21e-17
cg05873568	-0.0132195	1.27e-22
cg05898188	-0.0194811	1.23e-13
cg05942970	-0.0127555	0.00318
cg05971521	0.0145115	6.97e-21
cg05989862	-0.0138775	2.22e-15
cg06024215	-0.00758402	4.2e-15
cg06048436	-0.0148289	3.71e-13
cg06057528	0.00872373	8.32e-05
cg06078469	-0.00739786	5.46e-15
cg06117093	-0.0127037	1.48e-17
cg06193578	-0.0110592	0.876
cg06223736	-0.0140146	2.76e-13
cg06254556	0.00887858	0.862
cg06358171	-0.023313	2.12e-15
cg06367321	-0.0231443	1.24e-18
cg06379361	0.00668947	0.924
cg06382664	-0.0163301	3.91e-19
cg06399164	-0.0195324	1.05e-20
cg06430688	0.00380618	1
cg06483452	-0.00448845	0.529
cg06514003	0.0144341	1.98e-08
cg06616057	-0.0137393	7.08e-12
cg06620723	-0.0110267	2.35e-23
cg06644844	-0.00777543	0.00325
cg06647693	-0.0157731	1.67e-19
cg06669374	-0.00640149	0.236
cg06677890	-0.0174032	1.57e-21
cg06687504	0.0111051	1.53e-26
cg06713671	-0.0195994	5.79e-22
cg06715628	0.0237706	2.36e-21
cg06716419	-0.0222027	0.655
cg06744119	-0.0158556	1.42e-05
cg06840801	0.00418105	0.000127
cg06857304	-0.00210975	0.0726
cg06915667	0.0112853	0.000231
cg06964027	-0.0176876	2.48e-24
cg06991495	-0.0179853	3.44e-17
cg07013698	-0.0189578	9.36e-24
cg07014973	0.0185133	0.61
cg07016075	0.0114734	0.848
cg07123796	-0.00700087	2.65e-15
cg07136108	-0.000853281	0.103
cg07136715	-0.00658976	2.94e-18
cg07150145	-0.0148213	3.2e-19
cg07159230	-0.0174954	3.27e-18
cg07173823	-0.0215989	1.29e-19
cg07253125	-0.0157317	1.4e-19
cg07296256	-0.0146213	2.42e-15
cg07352054	-0.0165901	2e-11
cg07391831	0.00305495	0.337
cg07434244	-0.00792002	4.34e-26
cg07511836	-0.0152635	6.53e-15
cg07584563	0.00837069	9.28e-08
cg07676709	-0.0199535	6.9e-05
cg07713493	-0.0144671	4.36e-09
cg07734975	-0.0170285	8.21e-13
cg07744430	-0.0156815	2.2e-16
cg07830557	-0.0090239	4.4e-21
cg07852557	-0.0078731	4.84e-21
cg07870237	-0.00776139	1.19e-17
cg07870914	-0.00552265	0.0605
cg07905054	-0.0158015	7.33e-22
cg07943111	-0.0100431	1.07e-22
cg08003402	-0.01235	5.54e-11
cg08012219	-0.00710651	1.25e-11
cg08038629	-0.0189119	5.63e-27
cg08070022	-0.0232868	2.91e-17
cg08079052	-0.00862483	1.4e-19
cg08081323	-0.0106911	1.69e-17
cg08121317	-0.0234582	1.77e-10
cg08173606	0.00861832	0.0148
cg08196561	-0.00745542	0.000272
cg08245096	0.016905	0.00137
cg08284926	-0.0138748	2.34e-06
cg08329754	-0.0109887	8.74e-23
cg08358907	-0.00766029	4.39e-20
cg08449049	0.0104087	0.964
cg08456140	0.0193936	6.75e-06
cg08486269	-0.016154	6.68e-23
cg08498833	-0.019414	1.07e-09
cg08533268	-0.0119345	2.55e-09
cg08538032	-0.0268133	1.14e-10
cg08681890	-0.0149947	5.12e-05
cg08695253	-0.0111716	0.888
cg08708961	0.0253018	7.31e-21
cg08747676	-0.0119222	0.233
cg08813325	-0.00400535	5.68e-17
cg08817867	-0.0140013	3.52e-19
cg08868213	0.0104353	3.27e-07
cg08876103	-0.0166195	7.66e-18
cg08879579	-0.0172279	9.49e-17
cg08881614	-0.0141862	1.12e-11
cg08903019	-0.018411	3.93e-19
cg09001777	-0.0195054	2.25e-19
cg09020213	-0.0164014	3.94e-24
cg09037630	-0.0131022	2.86e-16
cg09134399	-0.0163585	0.502
cg09134726	-0.0194301	3.45e-20
cg09155776	-0.0111823	2.22e-13
cg09256683	0.015874	1.78e-05
cg09284102	0.00492139	0.0181
cg09294084	-0.0207743	6.83e-19
cg09300795	-0.0262128	1.47e-06
cg09312767	0.0106462	0.00308
cg09341730	0.0176187	2.73e-09
cg09351263	-0.00574529	0.779
cg09404516	-0.016795	4.53e-16
cg09411999	-0.0175665	1.68e-21
cg09478591	-0.0134588	4.37e-21
cg09524686	-0.0170437	1.03e-21
cg09527270	-0.0100468	2.4e-13
cg09570614	-0.0111002	4.64e-15
cg09570958	-0.0139659	1.67e-17
cg09577455	-0.0233369	9.28e-15
cg09644952	0.0219139	9.67e-12
cg09650495	0.0127759	6.06e-06
cg09681977	-0.0193545	6.5e-15
cg09732405	0.0108726	0.417
cg09802688	0.010117	2.85e-21
cg09852389	-0.00955219	1.32e-18
cg09868299	-0.0141641	2.1e-26
cg09890339	-0.0174729	1.2e-23
cg09924669	-0.0177288	1.74e-21
cg09926364	-0.023704	5.89e-09
cg09930046	-0.0235585	9.96e-18
cg09974287	0.00285395	1.72e-06
cg10018167	-0.0131895	3.08e-15
cg10070185	-0.0181086	5.16e-22
cg10107292	-0.00403221	4.28e-18
cg10122452	0.0104879	5.1e-12
cg10124440	-0.0118835	5.13e-11
cg10129493	-0.017846	5.08e-18
cg10236239	-0.0199398	7.72e-21
cg10324158	-0.0146891	1.13e-15
cg10341242	-0.0131565	1.49e-17
cg10504392	-0.0146885	0.00071
cg10736337	0.00913023	1.47e-06
cg10736454	-0.0138188	4.15e-14
cg10785340	-0.0087918	3.08e-20
cg10804344	-0.00235828	0.000509
cg10821261	-0.0122449	9.08e-21
cg10873171	-0.00840438	9.48e-18
cg10900663	0.00330401	0.000282
cg10909939	-0.0169204	8.21e-12
cg10921983	0.0127427	0.287
cg10946510	0.00660217	1.48e-14
cg10948790	0.00462584	1.92e-06
cg10981907	-0.0176131	2.86e-13
cg11095743	-0.0237395	2.9e-20
cg11152302	-0.009223	4.05e-22
cg11169848	-0.0220328	1.08e-17
cg11178337	-0.0178378	1.57e-06
cg11202345	0.0110171	1.18e-08
cg11235451	-0.0224458	2.19e-20
cg11323439	-0.00577003	1.1e-13
cg11370814	0.0211493	1.36e-07
cg11399254	-0.00603511	1.31e-14
cg11430783	0.0133334	0.000281
cg11456838	0.00901225	1.33e-20
cg11481582	-0.0114671	9.75e-27
cg11549874	0.0125362	1.58e-08
cg11598872	0.00780321	8.12e-19
cg11627968	0.00179333	1
cg11667061	0.0253786	1.58e-23
cg11670000	-0.0170307	4.52e-14
cg11689625	-0.015176	1.93e-19
cg11720896	-0.020219	0.000103
cg11844965	0.00415597	3.51e-06
cg11848173	-0.0263235	2.32e-20
cg11913615	0.00680725	0.271
cg11942439	0.0109252	1.01e-14
cg11956953	-0.0132253	0.0306
cg11974162	0.00713013	4.74e-12
cg12013713	-0.0150752	7.84e-18
cg12019614	-0.0234818	0.00531
cg12033822	-0.0118292	5.75e-25
cg12055515	-0.0214553	7.26e-15
cg12061649	-0.0143244	5.31e-12
cg12077754	0.00450776	9.24e-11
cg12153998	0.0120658	0.253
cg12195314	-0.0129066	2.25e-14
cg12210255	-0.0192226	1.36e-14
cg12210914	-0.0201835	5.36e-11
cg12255501	0.0159696	0.000471
cg12275289	0.00959056	9.49e-09
cg12311132	-0.000870078	3.15e-17
cg12349580	0.00662068	7.57e-21
cg12395726	-0.011853	5.13e-06
cg12423584	-0.0255304	4.16e-11
cg12560020	-0.0166974	4.11e-09
cg12570309	-0.0167448	1.19e-13
cg12606682	0.00737661	1.12e-09
cg12610169	-0.0091758	0.000533
cg12615766	-0.0155044	1.12e-11
cg12623364	0.0131045	6.66e-19
cg12634208	-0.0129817	1.5e-17
cg12682870	-0.022342	5.18e-19
cg12752647	0.0168724	2.19e-08
cg12786680	-0.00533401	1.85e-10
cg12793803	-0.0124362	5.12e-23
cg12819873	0.00681867	0.0292
cg12847502	-0.0165674	2.64e-19
cg12888861	0.00680491	0.615
cg12902206	-0.0234343	1.61e-06
cg12905085	-0.0150188	9.09e-09
cg12911732	-0.0106989	0.423
cg12963560	-0.0126378	4.7e-21
cg13029400	-0.00882502	1.54e-15
cg13074682	0.00199757	7.88e-06
cg13077865	-0.0147427	9.31e-16
cg13148263	0.0164481	2.85e-05
cg13186570	-0.0173981	0.000103
cg13205578	-0.000413207	0.912
cg13307058	-0.0165695	2.3e-18
cg13332123	0.00848193	2.35e-10
cg13359998	-0.0222537	1.55e-12
cg13371740	-0.00991912	2.37e-22
cg13444538	0.0103452	0.932
cg13477111	-0.0130663	2.41e-24
cg13505393	-0.0121111	6.53e-24
cg13634319	0.0151246	6.92e-19
cg13643594	0.0143047	0.0432
cg13644239	-0.00819305	3.97e-11
cg13686857	-0.00822276	0.522
cg13688312	-0.0105385	0.000628
cg13718185	-0.0190562	7.82e-17
cg13762082	-0.0146655	1.73e-17
cg13782937	0.00322877	1.86e-06
cg13879937	0.00413538	3.16e-05
cg13888886	-0.0175398	0.574
cg13889750	0.0117141	6.93e-07
cg13917614	0.00837802	3.49e-16
cg13939602	-0.0136818	1.36e-14
cg13957377	-0.0198374	6.27e-11
cg14016554	-0.00752012	6.46e-06
cg14023350	-0.0115637	2.9e-24
cg14075393	-0.00677154	0.0081
cg14089110	-0.0121512	4.05e-26
cg14094409	0.0129733	2.16e-25
cg14097568	-0.0110888	4.92e-20
cg14121282	-0.0206869	2.05e-19
cg14127947	-0.0331105	6.45e-09
cg14178347	0.0114731	0.722
cg14191688	-0.0117286	2.38e-10
cg14206056	0.0193171	9.65e-08
cg14209244	0.00912843	1.84e-07
cg14234105	0.0117109	0.00197
cg14263779	0.00800362	1.05e-05
cg14264901	0.00654947	2.02e-08
cg14285150	-0.0105409	6.04e-17
cg14299883	0.00842105	0.000157
cg14309283	-0.0258187	3.05e-13
cg14372520	0.00962442	0.000439
cg14378420	-0.0157029	1.17e-17
cg14399183	-0.0220356	3.55e-17
cg14421700	-0.0154419	5.6e-22
cg14443182	0.020185	1.35e-19
cg14447608	-0.016653	1.85e-12
cg14469436	-0.0115761	3.46e-16
cg14507146	-0.0117747	2.25e-15
cg14522097	-0.00650931	2.68e-08
cg14523574	-0.0104098	4.84e-21
cg14530382	-0.0129309	2.05e-24
cg14571194	-0.0164086	6.91e-13
cg14632941	0.0125941	0.00467
cg14644204	-0.0192652	1.75e-17
cg14663965	-0.0251781	0.00021
cg14728856	-0.012641	5.15e-17
cg14731407	-0.0196828	0.00199
cg14771419	-0.0166714	3.29e-09
cg14785527	-0.0199112	8.79e-18
cg14835956	0.011331	0.000196
cg14853169	-0.00513799	0.000191
cg14866567	-0.0193133	0.0466
cg14911393	0.0134733	5.23e-05
cg15019541	-0.00412825	0.439
cg15022400	-0.0130974	8.26e-13
cg15079885	-0.00908223	7.37e-21
cg15361215	-0.0194588	2.84e-24
cg15374234	-0.0229523	4.74e-27
cg15506894	-0.0146003	0.00117
cg15527643	-0.0225789	3.5e-21
cg15537850	-0.0142113	3.72e-12
cg15541611	-0.0132302	6.8e-22
cg15649236	-0.0170112	2.8e-13
cg15661536	-0.0100987	7.89e-13
cg15693483	-0.0138226	9.48e-17
cg15701714	-0.00568186	1.12e-07
cg15721448	-0.0141255	8.56e-18
cg15787744	0.0110921	6.94e-21
cg15887927	-0.0159472	1.62e-25
cg15893779	-0.0149973	3.22e-08
cg15992730	-0.0100481	9.16e-16
cg16024702	-0.0153219	3.21e-05
cg16032841	-0.00657358	0.302
cg16104450	-0.016608	3.22e-21
cg16126137	-0.0165072	0.23
cg16129132	-0.0176047	4.92e-17
cg16140253	-0.0101217	4.23e-16
cg16165748	0.023732	8.07e-05
cg16192052	-0.00985529	0.00842
cg16227623	-0.00411651	0.00244
cg16257219	0.0211073	0.000674
cg16310192	-0.0115613	5.52e-09
cg16365690	0.0176167	0.00035
cg16384136	0.0141989	0.17
cg16406030	-0.0183704	1.69e-16
cg16437908	-0.0166529	1.31e-18
cg16497431	0.0119108	0.000224
cg16498391	-0.0209519	3.09e-22
cg16498504	-0.0114094	4.3e-16
cg16524242	-0.0191569	2.98e-16
cg16524733	-0.0157422	0.00369
cg16533767	0.0102678	5.9e-06
cg16556633	0.0129456	2.32e-07
cg16594502	-0.0197228	8.06e-13
cg16618493	-0.00956961	2.38e-12
cg16633925	-0.0177346	1.1e-05
cg16651877	-0.0117734	8.99e-22
cg16672203	-0.0219767	6.78e-17
cg16734433	-0.0102393	0.922
cg16764778	-0.00558718	9.94e-21
cg16771652	-0.0125315	1.39e-20
cg16781340	-0.0154848	0.000279
cg16807276	0.00756766	0.00097
cg16884400	-0.0086687	0.961
cg16945415	-0.0158091	2.06e-24
cg16999254	0.00882328	0.105
cg17002328	0.0109023	3.77e-17
cg17008052	0.0107473	0.108
cg17033086	-0.0124006	4.23e-07
cg17035109	-0.0152035	0.0114
cg17091967	0.00241142	0.000523
cg17102495	-0.014435	2.17e-21
cg17142470	-0.0158461	9.69e-18
cg17199181	-0.0127435	0.623
cg17239974	0.0155046	0.219
cg17296078	-0.0146915	2.1e-19
cg17362900	0.00144089	0.913
cg17369694	-0.00533638	1
cg17462962	-0.0142455	1.66e-11
cg17473673	-0.0098295	1.26e-22
cg17585031	0.0155505	1.37e-12
cg17661220	-0.0153469	3.97e-26
cg17686487	0.00899469	0.0938
cg17687962	0.008656	0.586
cg17736671	0.0114422	4.07e-27
cg17740645	-0.012803	5.66e-19
cg17775490	-0.0219934	1.28e-15
cg17822352	-0.0202116	9.99e-07
cg17825194	-0.0169702	2.5e-25
cg17840408	0.014461	0.968
cg17904988	-0.0127652	1.18e-20
cg17950410	0.00265338	0.000391
cg17988310	-0.0158079	1.29e-12
cg17996830	0.00856558	0.00414
cg18086386	0.00287715	9.79e-06
cg18101140	-0.0191215	1.47e-19
cg18107893	0.0123987	1.19e-11
cg18151030	-0.0256964	1.89e-17
cg18200741	-0.0119092	3.24e-22
cg18271897	-0.0144866	1.9e-14
cg18280962	-0.01137	1.16e-08
cg18303410	0.0144327	9.31e-07
cg18329753	0.00950411	0.000853
cg18335326	0.0141	3.85e-16
cg18376497	-0.0179847	8.52e-11
cg18546006	-0.0119151	2.7e-28
cg18560366	-0.0141565	4.73e-23
cg18560638	0.00846901	1.64e-16
cg18573251	-0.0183006	9.83e-08
cg18577239	0.0137038	5.63e-08
cg18625627	0.0150008	2.16e-20
cg18643421	-0.0123165	0.187
cg18650237	-0.0116669	0.326
cg18699744	-0.00028448	0.0424
cg18762806	-0.00909612	0.426
cg18764192	0.00289853	2.05e-18
cg18787437	-0.014469	1.15e-19
cg18822036	-0.00774248	8.07e-09
cg18842474	0.00495222	0.545
cg18870850	-0.011243	0.854
cg18878150	-0.0129733	0.000384
cg18923906	0.0171545	6.75e-19
cg19031047	0.0116301	4.2e-05
cg19126615	-0.0147285	1.32e-24
cg19127840	-0.0119225	6.72e-24
cg19144019	-0.0136771	2.46e-16
cg19148731	-0.0177216	0.688
cg19241973	-0.0190443	3.62e-10
cg19256474	-0.00465453	0.336
cg19265103	-0.0169809	7.84e-25
cg19274606	-0.0159199	1.23e-05
cg19275653	-0.0214309	5.59e-19
cg19284277	-0.00968269	2.26e-18
cg19344322	-0.0183351	3.81e-24
cg19373813	0.00388293	0.222
cg19383974	-0.0218478	2.8e-24
cg19503640	-0.0134657	9.89e-19
cg19611886	-0.0111692	1.95e-17
cg19640821	-0.0178454	7.81e-23
cg19718882	-0.0122662	1.37e-06
cg19733534	-0.00620125	0.976
cg19744943	-0.00621996	0.499
cg19926250	0.0165131	2.04e-06
cg20034202	-0.00827651	3.55e-13
cg20039443	-0.0168103	1.71e-23
cg20072118	-0.0178293	1.37e-18
cg20152891	-0.00293939	0.542
cg20253872	-0.0111502	5.6e-18
cg20285470	0.00563196	1.2e-06
cg20316614	-0.0110166	1.38e-21
cg20317437	0.00994071	0.000717
cg20390711	-0.0174501	0.892
cg20402885	0.00956953	0.926
cg20403409	0.00938032	7.39e-18
cg20415053	-0.00571429	0.000726
cg20416222	-0.0102843	1.02e-16
cg20441135	-0.0115803	0.000495
cg20453985	-0.014526	1.55e-12
cg20483374	-0.0122894	2.41e-19
cg20618695	-0.0180755	8.84e-19
cg20657864	-0.00872524	1.87e-13
cg20667664	0.017129	0.0184
cg20721135	-0.00831496	5.78e-22
cg20795701	-0.0335869	1.68e-19
cg20951054	0.00516046	1.97e-14
cg20992785	0.0122053	1
cg21004104	0.00458051	4.58e-08
cg21038682	-0.0122129	9.95e-16
cg21062059	-0.00610706	1.21e-19
cg21128568	0.00932453	4.8e-06
cg21179305	0.00600154	0.00227
cg21197425	0.0187787	0.542
cg21244086	-0.00419455	3.58e-22
cg21279603	-0.0276812	4.93e-16
cg21309379	0.0131946	0.0573
cg21319458	-0.01644	1.77e-12
cg21361322	0.00923768	0.00952
cg21386933	-0.0148818	3.95e-07
cg21431690	-0.00588625	1.59e-05
cg21621482	-0.0159323	1.24e-19
cg21649013	-0.0163218	8.37e-18
cg21655923	0.00656833	4.71e-10
cg21686171	-0.0196361	2.83e-16
cg21692194	0.00616731	0.00211
cg21750915	0.00369668	5.16e-11
cg21785067	-0.011888	2.21e-18
cg21793437	-0.0160859	8.45e-21
cg21800196	-0.0235823	2.72e-19
cg21836117	0.0161158	1.93e-22
cg21854408	0.00531826	8.45e-06
cg21855816	0.0175854	2.38e-15
cg21859019	-0.0134894	9.63e-16
cg21862126	-0.0141768	1.56e-09
cg21870229	-0.0108111	8.96e-18
cg21876925	-0.0239966	3.03e-11
cg21901395	-0.0185051	1.26e-21
cg21920303	0.0162308	4.67e-15
cg21928095	-0.0149623	2.82e-21
cg21930118	0.00622189	0.0904
cg21974656	-0.0179012	0.117
cg21999726	0.00197687	1.6e-05
cg22033586	-0.0180198	1.44e-15
cg22061832	-0.0173591	1.66e-13
cg22233667	-0.00670368	3.53e-05
cg22284398	-0.0144683	9.44e-19
cg22304662	-0.0234256	2.61e-21
cg22356061	0.00968325	1.54e-20
cg22571065	-0.0134914	8.38e-23
cg22576976	0.0122856	3.47e-08
cg22611900	-0.0195386	3.7e-12
cg22640819	-0.0100068	0.016
cg22646995	-0.0138813	0.019
cg22700686	-0.0153504	8.93e-14
cg22753611	-0.00815546	1.21e-14
cg22761176	0.00982132	0.915
cg22765178	0.00910123	3.04e-05
cg22825202	-0.00854117	5.38e-16
cg22831526	-0.0180307	7.77e-22
cg22875410	-0.0163256	2.55e-18
cg22901726	-0.0132208	0.115
cg22926247	-0.00736789	0.000501
cg22945413	-0.0144016	1.39e-13
cg23054188	0.0114335	1.08e-05
cg23062357	0.00748232	0.000225
cg23106045	-0.00415705	0.669
cg23117439	-0.00368368	0.542
cg23203809	-0.0192709	0.0718
cg23251057	-0.0210569	1.35e-26
cg23258611	-0.0178827	1.2e-18
cg23269029	-0.014266	1.24e-14
cg23436960	-0.0053259	4.24e-19
cg23547429	-0.0146086	2.6e-21
cg23634025	-0.0102396	0.296
cg23645885	0.00249835	1
cg23682913	-0.0173912	2.35e-24
cg23693245	0.00274523	0.204
cg23746239	-0.011815	0.0674
cg23753351	-0.0110246	1.84e-21
cg23762465	-0.0120698	6.15e-24
cg23816247	-0.0096468	1.01e-15
cg23860337	-0.0144284	4.81e-16
cg23874437	-0.0101778	2.24e-07
cg23877683	-0.0164402	9.99e-12
cg23889967	-0.0105332	2.55e-14
cg23948703	0.00718205	3.45e-28
cg23999318	-0.0144859	1.43e-14
cg24011408	-0.0136366	0.0768
cg24082174	0.0116989	1.23e-07
cg24232444	-0.00812779	5.88e-15
cg24253500	0.00970145	0.12
cg24296397	0.0202654	3.66e-13
cg24306340	-0.0238897	3.91e-17
cg24328944	-0.0199387	7.95e-12
cg24340970	0.010158	0.0141
cg24390590	-0.012144	1.29e-13
cg24402667	-0.0165005	3.44e-07
cg24439686	-0.0215113	3.23e-14
cg24464909	-0.00227876	0.928
cg24502342	-0.0094584	0.000278
cg24508095	-0.0232895	3.3e-16
cg24509225	0.0129582	1.27e-14
cg24536146	-0.0172636	2.5e-12
cg24536818	-0.0137447	6.74e-15
cg24549153	0.00761945	0.000409
cg24621042	-0.029312	1.09e-05
cg24674680	-0.0128277	5.66e-15
cg24694018	-0.0164972	5.53e-19
cg24718382	0.0111865	3.14e-10
cg24814257	0.0106034	2.76e-06
cg24824840	0.012942	0.127
cg24843609	-0.0186673	4.12e-17
cg24876035	-0.0297373	3.85e-22
cg24951886	0.023585	5.27e-12
cg24989577	-0.0167481	2.05e-21
cg24996282	0.0198872	4.96e-14
cg25199536	-0.0232338	3.24e-25
cg25221207	-0.0158331	4.73e-15
cg25244561	0.00759928	0.00756
cg25257677	-0.0217058	1.2e-11
cg25258098	0.00115804	0.762
cg25282072	0.0127828	1.19e-22
cg25290779	0.0208936	6.48e-12
cg25324164	-0.0157952	9.67e-19
cg25446061	-0.0193802	5.15e-22
cg25467634	-0.00878151	1.85e-27
cg25467652	-0.0101171	3.45e-17
cg25582189	0.00536634	4.86e-05
cg25587211	0.0121363	0.701
cg25596082	-0.0118619	6.42e-19
cg25606201	-0.00967958	1.1e-13
cg25627098	-0.0149455	8.67e-18
cg25646029	-0.0218335	1.48e-19
cg25666233	-0.0116308	1.71e-05
cg25678231	-0.00928145	2.39e-25
cg25687358	-0.0113137	0.000237
cg25753024	-0.0122341	4.17e-19
cg25786651	0.0128492	0.000114
cg25795774	0.0124836	2.3e-07
cg25817701	0.0106472	2.56e-19
cg25832796	-0.00964923	9.33e-23
cg25840173	0.0104623	2.31e-06
cg25843426	-0.0112812	1.01e-21
cg25941075	-0.0268549	2.02e-25
cg25992874	-0.0194275	1.87e-21
cg26090072	-0.0179564	2.41e-10
cg26091304	0.00919146	0.0124
cg26133399	-0.0114742	4.49e-13
cg26147947	-0.00959566	0.784
cg26173847	-0.00940199	3.5e-17
cg26278454	0.0037477	1.22e-05
cg26303281	-0.0159571	4.49e-16
cg26318872	0.00815968	2.18e-23
cg26320006	-0.014229	2.09e-15
cg26334801	-0.0282284	0.371
cg26352161	-0.00918536	4.03e-10
cg26378073	-0.013119	5.74e-19
cg26397250	-0.0136666	0.221
cg26414257	-0.0143211	1.72e-24
cg26415516	0.0112063	5.61e-15
cg26417417	-0.00805932	0.126
cg26459819	-0.0103586	1.9e-14
cg26464446	-0.0204793	6.67e-09
cg26545918	-0.0109323	9.53e-13
cg26719831	-0.0094801	2.09e-19
cg26840970	-0.0180042	4.33e-13
cg26875137	0.0129268	1.04e-08
cg26889564	-0.0104295	2.77e-06
cg26916621	-0.00874465	1.29e-13
cg26951839	-0.00539201	1.31e-06
cg26972389	-0.0162399	2.53e-14
cg26986147	-0.0173964	8e-22
cg26991946	0.00258616	9.72e-14
cg27054144	0.00667784	5.05e-07
cg27137887	-0.0101943	3.76e-12
cg27148193	0.0136805	0.00141
cg27182935	0.0131173	7.8e-23
cg27288968	0.0141331	1.22e-08
cg27304328	0.0203203	4.55e-31
cg27372452	-0.0234748	1.09e-19
cg27374247	-0.0124261	4.8e-09
cg27380499	-0.0150527	1.89e-18
cg27400216	0.0115586	2.36e-07
cg27402883	-0.0168015	0.201
cg27407423	0.0175753	3.83e-08
cg27407935	-0.018232	1.39e-08
cg27419075	-0.0190728	0.186
cg27423228	-0.0138075	4.54e-22
cg27445883	0.0110858	1.95e-16
cg27494226	-0.0116623	0.999
cg27552406	0.0108539	8.3e-06
cg27576259	-0.0172351	4.08e-25

## Sheet: S6
ID	Chromosome	Start	End	Strand	Closest.promoter	Distance.to.closest.promoter	Closest.gene.body	Distance.to.closest.gene.body	UCSC_RefGene_Group	Relation_to_UCSC_CpG_Island	Enhancer	Regulatory_Feature_Group	DHS
cg00107241	chr1	29461070	29461071	-	TMEM200B	9122	ENSG00000225750	9934		Island	NA	Unclassified_Cell_type_specific	TRUE
cg00756062	chr16	87695845	87695846	-	ENSG00000226180	33407	JPH3	0	Body		NA		NA
cg00876501	chr4	99850885	99850886	-	ENSG00000238449	0	EIF4E	0			NA		NA
cg00877321	chr11	627612	627613	-	SCT	0	SCT	468	TSS1500	Island	NA	Unclassified_Cell_type_specific	NA
cg01201482	chr2	128421828	128421829	+	LIMS2	17031	LIMS2	0			NA		NA
cg01215957	chr11	73309852	73309853	-	FAM168A	0	FAM168A	617	TSS1500	S_Shore	NA		NA
cg01610728	chr20	62085389	62085390	+	ENSG00000226390	5485	KCNQ2	0			NA		NA
cg01971676	chr7	43151877	43151878	+	HECW1	0	HECW1	319	TSS1500	N_Shore	NA		NA
cg02744880	chr19	11592200	11592201	+	ELAVL3	0	ENSG00000267477	0			NA		NA
cg02766173	chr4	6475182	6475183	+	PPP2R2C	89644	PPP2R2C	0	TSS1500	S_Shore	NA		NA
cg03760759	chr1	156549533	156549534	-	TTC24	0	TTC24	0			NA		NA
cg03855338	chr5	2702771	2702772	-	ENSG00000259757	34601	ENSG00000259757	34003			NA		NA
cg04524478	chr12	81109664	81109665	+	MYF5	0	MYF5	1025	TSS1500	N_Shore	TRUE		NA
cg04605816	chr20	62092443	62092444	+	KCNQ2	11049	KCNQ2	0			NA		NA
cg04764476	chrX	153236825	153236826	+	TMEM187	0	HCFC1	0			NA		NA
cg04771199	chr17	77311577	77311578	-	ENSG00000266711	182273	RBFOX3	0	5'UTR		TRUE		NA
cg05131382	chr3	138661281	138661282	-	ENSG00000244578	1080	ENSG00000244578	0		N_Shelf	NA		NA
cg05496543	chr16	77467409	77467410	+	ENSG00000260701	0	ADAMTS18	0	Body	N_Shore	NA		NA
cg05570806	chr8	2060933	2060934	-	MYOM2	67278	MYOM2	0	Body		NA		NA
cg05591447	chr17	21909280	21909281	+	ENSG00000266836	0	ENSG00000266795	0	Body		NA		NA
cg05817845	chr20	42816226	42816227	+	JPH2	0	JPH2	7			NA		NA
cg06193578	chr19	35396475	35396476	+	ENSG00000270544	0	ENSG00000269037	0		Island	TRUE		NA
cg06254556	chr20	22552976	22552977	+	LINC00261	5803	LINC00261	0	Body	S_Shelf	NA		NA
cg06379361	chr12	120755460	120755461	+	RNU6-1088P	2815	RNU6-1088P	4315		Island	TRUE	Promoter_Associated	NA
cg06430688	chr2	242490217	242490218	-	BOK	6417	BOK-AS1	0			TRUE		NA
cg06483452	chr11	102139392	102139393	-	ENSG00000243777	24897	ENSG00000243777	26397		N_Shore	TRUE	Unclassified	TRUE
cg06669374	chr4	184961220	184961221	-	ENSG00000250726	30834	STOX2	16540			TRUE		NA
cg06716419	chr4	188097967	188097968	-	ENSG00000249747	23671	ENSG00000249747	25171			NA		NA
cg06857304	chr10	94826314	94826315	-	ENSG00000226425	4630	CYP26C1	0	Body	Island	NA		NA
cg07014973	chr13	113292951	113292952	+	C13orf35	6905	C13orf35	8405			NA		NA
cg07016075	chr17	80337600	80337601	-	ENSG00000260011	2465	ENSG00000260011	1384		S_Shelf	NA	Unclassified_Cell_type_specific	NA
cg07136108	chr11	61545187	61545188	+	FEN1	13420	MYRF	0			NA		NA
cg07391831	chr17	6797590	6797591	+	ENSG00000262503	33419	ALOX12P2	0	Body	Island	TRUE	Unclassified_Cell_type_specific	NA
cg07870914	chr1	47915951	47915952	+	FOXD2	13762	FOXD2	9587		Island	NA	Unclassified_Cell_type_specific	NA
cg08449049	chr16	89259820	89259821	+	SLC22A31	7751	CDH15	0	Body	Island	NA	Unclassified_Cell_type_specific	NA
cg08695253	chr19	474979	474980	-	ODF3L2	0	ODF3L2	0			NA		NA
cg08747676	chr16	1148056	1148057	+	C1QTNF8	311	C1QTNF8	1811		S_Shelf	NA		NA
cg09134399	chrX	68047854	68047855	-	EFNB1	0	EFNB1	984	TSS1500	N_Shore	NA	Unclassified	NA
cg09351263	chr16	85864047	85864048	-	ENSG00000214259	12404	ENSG00000214259	13904		S_Shore	NA		NA
cg09732405	chr4	187422005	187422006	-	RNU6-1055P	0	F11-AS1	0		N_Shore	NA		NA
cg10921983	chr12	124155712	124155713	+	TCTN2	0	TCTN2	0			NA		NA
cg11627968	chr7	139351108	139351109	+	TBXAS1	124240	HIPK2	0			NA		NA
cg11913615	chr16	84273157	84273158	+	KCNG4	0	KCNG4	0	5'UTR	S_Shelf	TRUE		NA
cg12153998	chrX	47077353	47077354	+	CDK16	0	CDK16	0			NA		NA
cg12888861	chr2	15731646	15731647	-	DDX1	0	DDX1	0	TSS200	N_Shore	NA	Promoter_Associated	NA
cg12911732	chr1	50744322	50744323	+	ENSG00000234080	45979	ENSG00000234080	47479			TRUE		NA
cg13205578	chr10	52382136	52382137	+	ENSG00000226200	1073	SGMS1	0	5'UTR	N_Shore	NA	Promoter_Associated	TRUE
cg13444538	chr7	158905317	158905318	-	VIPR2	31831	VIPR2	0	Body	Island	NA		NA
cg13686857	chr11	131996760	131996761	+	ENSG00000224700	140704	NTM	0			NA		NA
cg13888886	chr20	55904640	55904641	-	SPO11	0	SPO11	173			NA		NA
cg14178347	chr7	158282745	158282746	-	MIR595	42259	PTPRN2	0			NA		NA
cg15019541	chr10	101090471	101090472	-	CNNM1	1115	CNNM1	0	1stExon	Island	NA		NA
cg16032841	chr13	111522222	111522223	+	LINC00346	0	LINC00346	59	Body		TRUE	Unclassified	TRUE
cg16126137	chr14	101367300	101367301	+	ENSG00000221077	1132	MEG8	0	Body		TRUE	Unclassified_Cell_type_specific	NA
cg16384136	chr15	27215898	27215899	+	GABRG3	0	TVP23BP1	365	TSS1500	N_Shore	NA		NA
cg16734433	chr10	115860297	115860298	-	RNU6-709P	9374	RNU6-709P	10874		N_Shore	TRUE		NA
cg16884400	chr2	176046185	176046186	-	ENSG00000233131	1256	ATP5G3	0			NA		NA
cg16999254	chr10	86016931	86016932	-	RGR	11622	RGR	0			NA		NA
cg17008052	chr11	66112445	66112446	+	BRMS1	0	BRMS1	0			NA		NA
cg17199181	chr18	74799250	74799251	+	MBP	45888	MBP	0			NA		NA
cg17239974	chr11	2890629	2890630	-	KCNQ1DN	0	KCNQ1DN	632	TSS1500	Island	NA		NA
cg17362900	chr6	33047944	33047945	-	HLA-DPA1	107	HLA-DPA1	0	Body	N_Shore	NA		NA
cg17369694	chr6	32485396	32485397	-	HLA-DRB5	12167	HLA-DRB5	0	3'UTR		NA		NA
cg17686487	chr5	50686281	50686282	+	ENSG00000259663	5614	ISL1	0	Body	S_Shore	TRUE		NA
cg17687962	chr19	51358244	51358245	-	KLK3	0	KLK3	0			NA		NA
cg17840408	chr11	396686	396687	-	PKP3	3572	PKP3	0	Body	Island	NA	Unclassified	NA
cg18643421	chr1	152730361	152730362	-	KPRP	0	KPRP	143	TSS200	N_Shelf	NA		NA
cg18650237	chr4	3647047	3647048	-	ENSG00000250681	11791	ENSG00000250681	11344		S_Shelf	NA		TRUE
cg18762806	chr8	48676000	48676001	+	CEBPD	22851	PRKDC	9667		N_Shore	TRUE		NA
cg18842474	chr6	3356384	3356385	+	ENSG00000272320	43988	SLC22A23	0			NA		NA
cg18870850	chr20	61439707	61439708	+	OGFR-AS1	1267	OGFR	0	Body	N_Shelf	NA	Gene_Associated	NA
cg19148731	chr2	74780229	74780230	-	LOXL3	2087	LOXL3	0	5'UTR	N_Shore	NA	Unclassified	NA
cg19256474	chr7	1435165	1435166	+	ENSG00000225981	62906	MICALL2	32934			NA		NA
cg19373813	chr2	176989586	176989587	+	HOXD9	1998	HOXD-AS2	0	3'UTR	Island	NA		NA
cg19733534	chr5	1841548	1841549	+	ENSG00000249966	8014	ENSG00000249966	9514			NA		NA
cg19744943	chrX	55101639	55101640	-	PAGE2B	0	PAGE2B	0	5'UTR		NA		NA
cg20152891	chr19	49944506	49944507	-	SLC17A7	610	SLC17A7	0	Body	Island	NA	Unclassified	NA
cg20390711	chr6	127796683	127796684	+	KIAA0408	14646	SOGA3	0	Body	Island	NA		NA
cg20402885	chr2	3214990	3214991	+	ENSG00000226649	53963	TSSC1	0	Body		NA		NA
cg20992785	chr6	168533507	168533508	+	FRMD1	49769	FRMD1	51269		S_Shelf	TRUE	Unclassified_Cell_type_specific	TRUE
cg21197425	chr4	103940854	103940855	-	SLC9B1	0	SLC9B1	0			NA		NA
cg21309379	chr17	44918854	44918855	+	WNT3	6833	WNT9B	0			NA	Unclassified	TRUE
cg21930118	chr5	140705845	140705846	+	ENSG00000272070	0	ENSG00000272070	0			NA	Promoter_Associated	TRUE
cg21974656	chr11	44649802	44649803	+	RPL34P22	0	RPL34P22	1103			TRUE		TRUE
cg22761176	chr2	173539542	173539543	-	ENSG00000230104	0	ENSG00000230104	0			TRUE	Unclassified_Cell_type_specific	NA
cg22901726	chr8	27089804	27089805	-	STMN4	25632	STMN4	3034			TRUE		NA
cg23106045	chr1	149162430	149162431	+	RNU1-114P	14050	RNU1-114P	15550		Island	NA		NA
cg23117439	chr11	60534978	60534979	+	MS4A15	10052	MS4A15	0			NA		NA
cg23203809	chr14	81686857	81686858	+	GTF2A1	363	GTF2A1	0			NA		NA
cg23634025	chr11	1262189	1262190	+	ENSG00000255177	8216	MUC5B	0	Body	Island	NA		NA
cg23645885	chr6	3247958	3247959	+	TUBB2B	14493	PSMG4	0			TRUE		TRUE
cg23693245	chr17	78997300	78997301	+	ENSG00000262098	1502	ENSG00000262098	43			NA	Unclassified	NA
cg23746239	chr10	30663547	30663548	-	GOLGA2P6	0	MTPAP	169	TSS200		NA		NA
cg24011408	chr12	48396354	48396355	+	COL2A1	1414	COL2A1	0			NA		NA
cg24253500	chr15	84953950	84953951	+	ENSG00000221247	3573	DNM1P51	0			NA		TRUE
cg24464909	chrX	136513048	136513049	+	RAC1P4	10446	RAC1P4	10367		S_Shelf	NA		NA
cg24824840	chr19	51219975	51219976	-	SHANK1	2231	SHANK1	0	1stExon	N_Shore	NA		NA
cg25258098	chr11	396794	396795	+	PKP3	3680	PKP3	0	Body	Island	NA	Unclassified	NA
cg25587211	chr3	43663662	43663663	+	ABHD5	66441	ANO10	0	TSS200	Island	NA	Promoter_Associated	NA
cg26147947	chr12	130590231	130590232	+	ENSG00000256906	34861	ENSG00000256906	33000			NA		NA
cg26334801	chr1	179715055	179715056	-	FAM163A	2257	FAM163A	0	5'UTR	S_Shore	NA		NA
cg26397250	chr4	642765	642766	-	ENSG00000242686	6168	PDE6B	0			NA		NA
cg26417417	chr12	56040336	56040337	+	OR10AE3P	0	ENSG00000258921	0		Island	NA	Promoter_Associated	TRUE
cg27402883	chr7	110231643	110231644	+	ENSG00000226965	55331	ENSG00000226965	56831			TRUE		NA
cg27419075	chr11	72295168	72295169	-	ENSG00000256633	0	PDE2A	0			NA		NA
cg27494226	chr12	56040025	56040026	-	OR10AE3P	0	ENSG00000258921	0		Island	NA	Promoter_Associated	TRUE
